# Supplementary material for: Real-Time Musculoskeletal Kinematics and Dynamics Analysis Using Marker- and IMU-Based Solutions in Rehabilitation
Source: Sensors (Basel). 2021 Mar 5;21(5):1804. doi: 10.3390/s21051804 (PMC7961635; doi:10.3390/s21051804)
Supplement: Supplementary file 1 [file sensors-21-01804-s001.zip]

Archive with 7 entries (7 files):
- README.md
- real_time_framework_video.webm
- supplementary_filtering.pdf
- supplementary_inverse_dynamics.pdf
- supplementary_inverse_kinematics.pdf
- supplementary_joint_reactions.pdf
- supplementary_muscle_optimization.pdf
